# Supplementary material for: Mitochondrial DNA and karyotypic data confirm the presence of Mus indutus and Mus minutoides (Mammalia, Rodentia, Muridae, Nannomys) in Botswana
Source: Zookeys. 2013 Dec 5;(359):35–51. doi: 10.3897/zookeys.359.6247 (PMC3867174; doi:10.3897/zookeys.359.6247)
Supplement: Supplementary file 1 — These are the tables (1 and 2) and Appendix. [file ZooKeys-359-035-s001.xls]

## Sheet: Table1
Tissue No.	Genbank No.	Species	District	Specific Locality	Verbatim Coordinates	Verbatim Coordinate System	VerbatimSRS	Verbatim Elevation	Latitude	Longitude	Elev.	Coordinate Uncertainty
TK170604	KF184321	indutus	Kgalagadi	Berry Bush Farm, 8 km N, 2 km E Tsabong (Tshabong)	25.94283, 22.42405	Decimal degrees	WGS84	971	25º 56.57'S	22º 25.44'E	970	31.5 m
TK172845	KF184320	indutus	Kgalagadi	Berry Bush Farms, 8 km N, 2 km E Tsabong (Tshabong)	25.94283, 22.42405	Decimal degrees	WGS84	971	25º 56.57'S	22º 25.44'E	970	31.5 m
TK172826	KF184322	indutus	Kgalagadi	Kalahari Rest, 16 km N, 25 km W Kang	23.53498, 22.54607	Decimal degrees	WGS84	1158	23º 32.10'S	22º 32.76'E	1160	31.5 m
TK172785	KF184310	minutoides	Central	Lepokole Hills, 3.6 km S, 4.9 km E Lepokole Village	21.82653, 28.39898	Decimal degrees	WGS84	784	21º 49.59'S	28º 23.94'E	780	31.5 m
TK164851	KF184309	minutoides	Ngamiland	Koanaka Hills (Ncqumtsa Hills), 150 km W Tsao (Tsau), water hole	34K 0511309 7767149	UTM	WGS84	1019	20º 11.58'S	21º 06.49'E	1020	31.5 m
TK154612	KF184311	minutoides	Ngamiland	Koanaka Hills (Ncqumtsa Hills), 150 km W Tsao (Tsau), main camp	34K 0520241 7770802	UTM	WGS84	1024	20º 09.60'S	21º 11.62'E	1020	31.5 m
TK164817	KF184316	indutus	Ngamiland	"	34K 0520219 7770803	UTM	WGS84	1021	20º 09.60'S	21º 11.61'E	1020	31.5 m
TK164820	KF184318	indutus	Ngamiland	"	34K 0520219 7770803	UTM	WGS84	1021	20º 09.60'S	21º 11.61'E	1020	31.5 m
TK164753	KF184319	indutus	Ngamiland	"	34K 0520210 7770958	UTM	WGS84	1020	20º 09.51'S	21º 11.60'E	1020	31.5 m
TK164752	KF184312	minutoides	Ngamiland	"	34K 0520198 7770976	UTM	WGS84	1020	20º 09.51'S	21º 11.60'E	1020	31.5 m
TK164751	KF184315	indutus	Ngamiland	"	34K 0519948 7770988	UTM	WGS84	1022	20º 09.50'S	21º 11.45'E	1020	31.5 m
TK164757	KF184323	indutus	Ngamiland	"	34K 0519948 7770988	UTM	WGS84	1022	20º 09.50'S	21º 11.45'E	1020	31.5 m
TK164939	KF184317	indutus	Ngamiland	"	34K 0520201 7771287	UTM	WGS84	1027	20º 09.34'S	21º 11.60'E	1030	31.5 m
TK164768	KF184313	minutoides	Ngamiland	"	34K 0520416 7772600	UTM	WGS84	1026	20º 08.62'S	21º 11.72'E	1030	31.5 m
TK164769	KF184308	minutoides	Ngamiland	"	34K 0520408 7772612	UTM	WGS84	1020	20º 08.62'S	21º 11.72'E	1020	31.5 m
TK164967	KF184314	minutoides	Ngamiland	Gcwihaba Caves, 18.8 km N, 114.2 km W Tsao (Tsau)	34K 0527701 7786660	UTM	WGS84	986	20º 00.99'S	21º 15.89'E	990	31.5 m

## Sheet: Table2
Tissue No.	Genbank No.	Species	Gender "Field"	District	Habitat	Prep. Type	Coll. Date	TL	T	HF	E	Weight (g)	Karyotype	Gender "Lab"
TK170604	KF184321	indutus	Female	Kgalagadi	savanna	Alc	2011-08-25	75	[23]	14	10	3	none	-
TK172845	KF184320	indutus	Male	Kgalagadi	savanna	SSPS	2011-08-18	98	45	15	10	4	none	-
TK172826	KF184322	indutus	Female	Kgalagadi	savanna	Skull Only	2011-08-17	109	40	15	11	5	none	-
TK172785	KF184310	minutoides	Female	Central	woodland	SSPS	2011-08-16	93	45	13	10	3.5	2n=34, FN=36	Male
TK164851	KF184309	minutoides	Male	Ngamiland	savanna	SSPS	2009-07-24	[80]	[23]	13	11	4.6	2n=34, FN=36	Male
TK154612	KF184311	minutoides	Male	Ngamiland	savanna	SSPS	2008-06-26	102	47	14	12	5.8	none	-
TK164817	KF184316	indutus	Female	Ngamiland	savanna	SSPS	2009-07-22	85	40	10	10	2.9	none	-
TK164820	KF184318	indutus	Female	Ngamiland	savanna	SSPS	2009-07-22	14	45	12	10	6.3	2n=36, FN=36	Female
TK164753	KF184319	indutus	Female	Ngamiland	savanna	SSPS	2009-07-15	110	45	13	11	6.75	2n=36, FN=36	Female
TK164752	KF184312	minutoides	Female	Ngamiland	savanna	SSPS	2009-07-15	111	52	15	11	5.5	2n=34, FN=36	Female
TK164751	KF184315	indutus	Female	Ngamiland	savanna	SSPS	2009-07-16	95	42	13	13	4.5	2n=36, FN=36	Female
TK164757	KF184323	indutus	Male	Ngamiland	savanna	SSPS	2009-07-20	86	42	14	12	4	none	-
TK164939	KF184317	indutus	Female	Ngamiland	savanna	SSPS	2009-07-27	101	43	14	11	5.1	none	-
TK164768	KF184313	minutoides	Female	Ngamiland	savanna	SSPS	2009-07-20	99	44	12	9	4	2n=34, FN=36	Male
TK164769	KF184308	minutoides	Female	Ngamiland	savanna	SSPS	2009-07-20	107	43	14	12	5.5	2n=34, FN=36	Female
TK164967	KF184314	minutoides	Female	Ngamiland	savanna	SSPS	2009-07-26	96	47	14	10	3.7	2n=34, FN=36	Male

## Sheet: Appendix
Mus (Nannomys)	Country	Genbank No.	Reference
baoulei	Benin	EU603991-92	Kouassi et al. 2008
	Ivory Coast	EU603993-94, 98	Kouassi et al. 2008
	Guinea	EU603995	Kouassi et al. 2008
bufo	Burundi	DQ789905	Mboumba et al. 2011
haussa	Mali	AJ698877	Chevret et al. 2005
	Chad	AJ875071	Veyrunes et al. 2005
	Niger	AJ875072-73	Veyrunes et al. 2005
	Senegal	AJ875074	Veyrunes et al. 2005
indutus	Botswana	KF184315-23	This paper
	South Africa	AJ698870, 74	Chevret et al. 2005
mattheyi	Senegal	AB125781	Suzuki et al. 2004
	Mali	AJ698876	Chevret et al. 2005
	Mali	AJ875066-67	Veyrunes et al. 2005
	Senegal	AJ875068	Veyrunes et al. 2005
	Togo	AJ875069	Veyrunes et al. 2005
	Burkina Faso	AJ877114	Veyrunes et al. 2005
	Guinea	EU603970-73	Kouassi et al. 2008
minutoides	Botswana	KF184308-14	This paper
	Guinea	AJ875076-77	Veyrunes et al. 2005
	South Africa	AJ875078-80	Veyrunes et al. 2005
	Tanzania	AJ875081	Veyrunes et al. 2005
	Kenya	AJ875084	Veyrunes et al. 2005
	Kenya	AY057816	Lundrigan et al. 2002
	Gabon	DQ789911, 20, 26, 69	Mboumba et al. 2011
	Congo	DQ789929, 35	Mboumba et al. 2011
	RCA	DQ789938-39	Mboumba et al. 2011
	Ivory Coast	EU603925-35, 38-41, 45-49, 62-63, 999, 001-05	Kouassi et al. 2008
	Guinea	EU603936-37, 60-61, 64-66	Kouassi et al. 2008
	South Africa	FN985221-24	Veyrunes et al. 2010
musculoides	Mali	AJ698875	Chevret et al. 2005
	Mali	AJ875075	Veyrunes et al. 2005
	Ivory Coast	DQ789901	Mboumba et al. 2011
	Guinea	DQ789902	Mboumba et al. 2011
	Ivory Coast	EU603967	Kouassi et al. 2008
	Guinea	EU603968-69	Kouassi et al. 2008
	Cameroon	HM635855-56	Dobigny et al. 2011
	Mali	JX292892-93	Schwan et al 2012
	Mali	Z96069	Barome et al. 1998
setulosus	Gabon	AJ698873	Chevret et al. 2005
	RCA	AJ875082	Veyrunes et al. 2005
	Guinea	AJ875083	Veyrunes et al. 2005
	Cameroon	DQ789900, 989	Mboumba et al. 2011
	Ivory Coast	EU603974-75, 77, 79-81, 84-85, 88, 97	Kouassi et al. 2008
	Guinea	EU603976, 78, 82-83, 86	Kouassi et al. 2008
	RCA	EU603990	Kouassi et al. 2008
	Ivory Coast	GU830865, 67, 69	Coulibaly-N'golo et al. 2011
sorella	RCA	DQ789904	Mboumba et al. 2011
M. sp.	Chad	AJ875085	Veyrunes et al. 2005
tenellus	Ethiopia	DQ789903	Mboumba et al. 2011
